# Supplementary material for: Influence of Soldiers on Exploratory Foraging Behavior in the Formosan Subterranean Termite, Coptotermes formosanus (Blattodea: Rhinotermitidae)
Source: Insects. 2023 Feb 16;14(2):198. doi: 10.3390/insects14020198 (PMC9966325; doi:10.3390/insects14020198)
Supplement: Supplementary file 1 [file insects-14-00198-s001.zip]

Archive with 1 entries (1 files):
- insects-2219887-supplementary.xlsx
