# Supplementary material for: Influence of Soldiers on Exploratory Foraging Behavior in the Formosan Subterranean Termite, Coptotermes formosanus (Blattodea: Rhinotermitidae)
Source: Insects. 2023 Feb 16;14(2):198. doi: 10.3390/insects14020198 (PMC9966325; doi:10.3390/insects14020198)
Supplement: Supplementary file 1 [file insects-14-00198-s001.zip › insects-2219887-supplementary.xlsx]

## Sheet: Tunnel length
Tunnel length (cm)	Treatment	Time (h)	Replication	Colony
0	0-S	0	1	1
72.163	0-S	6	1	1
148.756	0-S	24	1	1
181.571	0-S	48	1	1
202.142	0-S	72	1	1
248.001	0-S	96	1	1
0	2-S	0	1	1
82.849	2-S	6	1	1
191.746	2-S	24	1	1
228.493	2-S	48	1	1
279.007	2-S	72	1	1
346.199	2-S	96	1	1
0	10-S	0	1	1
38.486	10-S	6	1	1
103.078	10-S	24	1	1
136.039	10-S	48	1	1
176.417	10-S	72	1	1
196.833	10-S	96	1	1
0	30-S	0	1	1
41.933	30-S	6	1	1
76.628	30-S	24	1	1
116.472	30-S	48	1	1
169.101	30-S	72	1	1
175.388	30-S	96	1	1
0	0-S	0	2	1
46.705	0-S	6	2	1
136.451	0-S	24	2	1
184.416	0-S	48	2	1
240.02	0-S	72	2	1
280.861	0-S	96	2	1
0	2-S	0	2	1
50.65	2-S	6	2	1
164.248	2-S	24	2	1
209.179	2-S	48	2	1
242.571	2-S	72	2	1
272.701	2-S	96	2	1
0	10-S	0	2	1
11.995	10-S	6	2	1
72.91	10-S	24	2	1
101.774	10-S	48	2	1
113.896	10-S	72	2	1
130.472	10-S	96	2	1
0	30-S	0	2	1
29.416	30-S	6	2	1
179.468	30-S	24	2	1
226.177	30-S	48	2	1
249.833	30-S	72	2	1
279.811	30-S	96	2	1
0	0-S	0	3	1
16.198	0-S	6	3	1
63.396	0-S	24	3	1
95.428	0-S	48	3	1
108.187	0-S	72	3	1
120.812	0-S	96	3	1
0	2-S	0	3	1
8.61	2-S	6	3	1
68.469	2-S	24	3	1
92.309	2-S	48	3	1
102.668	2-S	72	3	1
111.163	2-S	96	3	1
0	10-S	0	3	1
12.716	10-S	6	3	1
87.584	10-S	24	3	1
109.841	10-S	48	3	1
120.744	10-S	72	3	1
129.544	10-S	96	3	1
0	30-S	0	3	1
7.488	30-S	6	3	1
41.971	30-S	24	3	1
84.651	30-S	48	3	1
100.725	30-S	72	3	1
107.175	30-S	96	3	1
0	0-S	0	4	1
103.211	0-S	6	4	1
138.856	0-S	24	4	1
152.446	0-S	48	4	1
179.47	0-S	72	4	1
185.974	0-S	96	4	1
0	2-S	0	4	1
3.125	2-S	6	4	1
28.231	2-S	24	4	1
36.552	2-S	48	4	1
46.063	2-S	72	4	1
50.958	2-S	96	4	1
0	10-S	0	4	1
12.348	10-S	6	4	1
59.309	10-S	24	4	1
85.994	10-S	48	4	1
110.343	10-S	72	4	1
108.158	10-S	96	4	1
0	30-S	0	4	1
3.865	30-S	6	4	1
100.511	30-S	24	4	1
127.477	30-S	48	4	1
161.349	30-S	72	4	1
167.996	30-S	96	4	1
0	0-S	0	1	2
57.355	0-S	6	1	2
107.474	0-S	24	1	2
171.593	0-S	48	1	2
191.059	0-S	72	1	2
191.721	0-S	96	1	2
0	2-S	0	1	2
79.075	2-S	6	1	2
219.574	2-S	24	1	2
291.909	2-S	48	1	2
340.684	2-S	72	1	2
376.233	2-S	96	1	2
0	10-S	0	1	2
49.554	10-S	6	1	2
215.131	10-S	24	1	2
263.04	10-S	48	1	2
294.423	10-S	72	1	2
319.651	10-S	96	1	2
0	30-S	0	1	2
29.981	30-S	6	1	2
75.867	30-S	24	1	2
160.376	30-S	48	1	2
183.11	30-S	72	1	2
215.159	30-S	96	1	2
0	0-S	0	2	2
36.254	0-S	6	2	2
72.563	0-S	24	2	2
155.791	0-S	48	2	2
207.024	0-S	72	2	2
248.462	0-S	96	2	2
0	2-S	0	2	2
42.218	2-S	6	2	2
241.963	2-S	24	2	2
259.486	2-S	48	2	2
271.109	2-S	72	2	2
280.095	2-S	96	2	2
0	10-S	0	2	2
110.948	10-S	6	2	2
224.931	10-S	24	2	2
260.788	10-S	48	2	2
319.361	10-S	72	2	2
384.366	10-S	96	2	2
0	30-S	0	2	2
64.193	30-S	6	2	2
134.004	30-S	24	2	2
247.065	30-S	48	2	2
268.063	30-S	72	2	2
281.311	30-S	96	2	2
0	0-S	0	3	2
93.24	0-S	6	3	2
192.319	0-S	24	3	2
252.922	0-S	48	3	2
296.451	0-S	72	3	2
330.165	0-S	96	3	2
0	2-S	0	3	2
48.973	2-S	6	3	2
185.984	2-S	24	3	2
276.14	2-S	48	3	2
296.245	2-S	72	3	2
331.538	2-S	96	3	2
0	10-S	0	3	2
100.693	10-S	6	3	2
204.17	10-S	24	3	2
277.848	10-S	48	3	2
300.264	10-S	72	3	2
331.815	10-S	96	3	2
0	30-S	0	3	2
70.584	30-S	6	3	2
152.609	30-S	24	3	2
246.182	30-S	48	3	2
263.058	30-S	72	3	2
293.368	30-S	96	3	2
0	0-S	0	4	2
40.374	0-S	6	4	2
91.155	0-S	24	4	2
143.907	0-S	48	4	2
187.074	0-S	72	4	2
199.146	0-S	96	4	2
0	2-S	0	4	2
86.57	2-S	6	4	2
132.609	2-S	24	4	2
155.816	2-S	48	4	2
169.452	2-S	72	4	2
200.639	2-S	96	4	2
0	10-S	0	4	2
37.036	10-S	6	4	2
50.916	10-S	24	4	2
106.673	10-S	48	4	2
128.461	10-S	72	4	2
159.275	10-S	96	4	2
0	30-S	0	4	2
63.446	30-S	6	4	2
124.67	30-S	24	4	2
173.937	30-S	48	4	2
214.321	30-S	72	4	2
234.02	30-S	96	4	2
0	0-S	0	1	7
72.163	0-S	6	1	7
148.756	0-S	24	1	7
181.571	0-S	48	1	7
202.142	0-S	72	1	7
248.001	0-S	96	1	7
0	2-S	0	1	7
82.849	2-S	6	1	7
191.746	2-S	24	1	7
228.493	2-S	48	1	7
279.007	2-S	72	1	7
346.199	2-S	96	1	7
0	10-S	0	1	7
38.486	10-S	6	1	7
103.078	10-S	24	1	7
136.039	10-S	48	1	7
176.417	10-S	72	1	7
196.833	10-S	96	1	7
0	30-S	0	1	7
41.933	30-S	6	1	7
76.628	30-S	24	1	7
116.472	30-S	48	1	7
169.101	30-S	72	1	7
175.388	30-S	96	1	7
0	0-S	0	2	7
46.705	0-S	6	2	7
136.451	0-S	24	2	7
184.416	0-S	48	2	7
240.02	0-S	72	2	7
280.861	0-S	96	2	7
0	2-S	0	2	7
69.923	2-S	6	2	7
167.75	2-S	24	2	7
208.211	2-S	48	2	7
247.992	2-S	72	2	7
264.955	2-S	96	2	7
0	10-S	0	2	7
45.838	10-S	6	2	7
174.502	10-S	24	2	7
200.517	10-S	48	2	7
215.052	10-S	72	2	7
237.339	10-S	96	2	7
0	30-S	0	2	7
56.969	30-S	6	2	7
129.744	30-S	24	2	7
280.968	30-S	48	2	7
287.271	30-S	72	2	7
320.611	30-S	96	2	7
0	0-S	0	3	7
35.555	0-S	6	3	7
168.39	0-S	24	3	7
210.985	0-S	48	3	7
240.845	0-S	72	3	7
283.795	0-S	96	3	7
0	2-S	0	3	7
35.535	2-S	6	3	7
75.196	2-S	24	3	7
118.615	2-S	48	3	7
154.868	2-S	72	3	7
156.869	2-S	96	3	7
0	10-S	0	3	7
72.691	10-S	6	3	7
142.529	10-S	24	3	7
185.952	10-S	48	3	7
239.913	10-S	72	3	7
258.526	10-S	96	3	7
0	30-S	0	3	7
89.288	30-S	6	3	7
132.927	30-S	24	3	7
155.043	30-S	48	3	7
198.919	30-S	72	3	7
226.129	30-S	96	3	7
0	0-S	0	4	7
73.841	0-S	6	4	7
155	0-S	24	4	7
238.868	0-S	48	4	7
286.63	0-S	72	4	7
384.349	0-S	96	4	7
0	2-S	0	4	7
26.816	2-S	6	4	7
136.472	2-S	24	4	7
191.981	2-S	48	4	7
220.948	2-S	72	4	7
238.574	2-S	96	4	7
0	10-S	0	4	7
34.784	10-S	6	4	7
97.032	10-S	24	4	7
161.397	10-S	48	4	7
200.232	10-S	72	4	7
232.289	10-S	96	4	7
0	30-S	0	4	7
56.984	30-S	6	4	7
127.768	30-S	24	4	7
186.825	30-S	48	4	7
226.071	30-S	72	4	7
259.852	30-S	96	4	7
0	0-S	0	1	5
99.23	0-S	6	1	5
144.858	0-S	24	1	5
159.332	0-S	48	1	5
176.974	0-S	72	1	5
188.333	0-S	96	1	5
0	0-S	0	2	5
20.236	0-S	6	2	5
70.899	0-S	24	2	5
101.42	0-S	48	2	5
119.203	0-S	72	2	5
129.888	0-S	96	2	5
0	2-S	0	1	5
5.899	2-S	6	1	5
22.322	2-S	24	1	5
47.864	2-S	48	1	5
59.121	2-S	72	1	5
62.936	2-S	96	1	5
0	2-S	0	2	5
6.158	2-S	6	2	5
69.444	2-S	24	2	5
89.643	2-S	48	2	5
103.712	2-S	72	2	5
115.381	2-S	96	2	5
0	10-S	0	1	5
10.239	10-S	6	1	5
63.125	10-S	24	1	5
90.315	10-S	48	1	5
115.315	10-S	72	1	5
112.33	10-S	96	1	5
0	10-S	0	2	5
13.765	10-S	6	2	5
91.451	10-S	24	2	5
112.2	10-S	48	2	5
120.745	10-S	72	2	5
133.25	10-S	96	2	5
0	30-S	0	1	5
2.512	30-S	6	1	5
96.315	30-S	24	1	5
133.123	30-S	48	1	5
163.21	30-S	72	1	5
171.251	30-S	96	1	5
0	30-S	0	2	5
6.023	30-S	6	2	5
49.312	30-S	24	2	5
88.995	30-S	48	2	5
100.121	30-S	72	2	5
112.326	30-S	96	2	5
0	0-S	0	3	5
63.668	0-S	6	3	5
111.966	0-S	24	3	5
179.362	0-S	48	3	5
185.002	0-S	72	3	5
188.425	0-S	96	3	5
0	2-S	0	3	5
65.067	2-S	6	3	5
220.395	2-S	24	3	5
275.969	2-S	48	3	5
320.781	2-S	72	3	5
361.428	2-S	96	3	5
0	10-S	0	3	5
50.648	10-S	6	3	5
190.135	10-S	24	3	5
275.312	10-S	48	3	5
301.5	10-S	72	3	5
330.121	10-S	96	3	5
0	30-S	0	3	5
15.314	30-S	6	3	5
62.876	30-S	24	3	5
149.33	30-S	48	3	5
169.402	30-S	72	3	5
112.326	30-S	96	3	5
0	0-S	0	4	5
50.121	0-S	6	4	5
101.32	0-S	24	4	5
167.498	0-S	48	4	5
204.112	0-S	72	4	5
223.375	0-S	96	4	5
0	2-S	0	4	5
23.314	2-S	6	4	5
90.147	2-S	24	4	5
163.233	2-S	48	4	5
191.298	2-S	72	4	5
203.312	2-S	96	4	5
0	10-S	0	4	5
29.846	10-S	6	4	5
103.664	10-S	24	4	5
159.712	10-S	48	4	5
188.48	10-S	72	4	5
199.708	10-S	96	4	5
0	30-S	0	4	5
13.302	30-S	6	4	5
49.693	30-S	24	4	5
110.012	30-S	48	4	5
146.526	30-S	72	4	5
153.211	30-S	96	4	5

## Sheet: Intersections
# Intersections	Treatment	Time (h)	Replication	Colony
0	0-S	0	1	1
66	0-S	6	1	1
85	0-S	24	1	1
89	0-S	48	1	1
90	0-S	72	1	1
92	0-S	96	1	1
0	2-S	0	1	1
2	2-S	6	1	1
43	2-S	24	1	1
47	2-S	48	1	1
53	2-S	72	1	1
53	2-S	96	1	1
0	10-S	0	1	1
59	10-S	6	1	1
56	10-S	24	1	1
57	10-S	48	1	1
59	10-S	72	1	1
57	10-S	96	1	1
0	30-S	0	1	1
33	30-S	6	1	1
28	30-S	24	1	1
27	30-S	48	1	1
29	30-S	72	1	1
30	30-S	96	1	1
0	0-S	0	2	1
15	0-S	6	2	1
67	0-S	24	2	1
75	0-S	48	2	1
81	0-S	72	2	1
85	0-S	96	2	1
0	2-S	0	2	1
12	2-S	6	2	1
43	2-S	24	2	1
46	2-S	48	2	1
48	2-S	72	2	1
48	2-S	96	2	1
0	10-S	0	2	1
2	10-S	6	2	1
19	10-S	24	2	1
19	10-S	48	2	1
20	10-S	72	2	1
19	10-S	96	2	1
0	30-S	0	2	1
6	30-S	6	2	1
50	30-S	24	2	1
49	30-S	48	2	1
51	30-S	72	2	1
50	30-S	96	2	1
0	0-S	0	3	1
4	0-S	6	3	1
7	0-S	24	3	1
8	0-S	48	3	1
9	0-S	72	3	1
10	0-S	96	3	1
0	2-S	0	3	1
1	2-S	6	3	1
9	2-S	24	3	1
9	2-S	48	3	1
9	2-S	72	3	1
9	2-S	96	3	1
0	10-S	0	3	1
3	10-S	6	3	1
21	10-S	24	3	1
19	10-S	48	3	1
21	10-S	72	3	1
21	10-S	96	3	1
0	30-S	0	3	1
2	30-S	6	3	1
11	30-S	24	3	1
12	30-S	48	3	1
12	30-S	72	3	1
12	30-S	96	3	1
0	0-S	0	4	1
48	0-S	6	4	1
43	0-S	24	4	1
37	0-S	48	4	1
38	0-S	72	4	1
35	0-S	96	4	1
0	2-S	0	4	1
0	2-S	6	4	1
7	2-S	24	4	1
8	2-S	48	4	1
8	2-S	72	4	1
8	2-S	96	4	1
0	10-S	0	4	1
1	10-S	6	4	1
11	10-S	24	4	1
20	10-S	48	4	1
21	10-S	72	4	1
19	10-S	96	4	1
0	30-S	0	4	1
1	30-S	6	4	1
22	30-S	24	4	1
21	30-S	48	4	1
24	30-S	72	4	1
23	30-S	96	4	1
0	0-S	0	1	2
26	0-S	6	1	2
34	0-S	24	1	2
47	0-S	48	1	2
48	0-S	72	1	2
46	0-S	96	1	2
0	2-S	0	1	2
25	2-S	6	1	2
44	2-S	24	1	2
50	2-S	48	1	2
57	2-S	72	1	2
65	2-S	96	1	2
0	10-S	0	1	2
26	10-S	6	1	2
56	10-S	24	1	2
54	10-S	48	1	2
55	10-S	72	1	2
59	10-S	96	1	2
0	30-S	0	1	2
12	30-S	6	1	2
19	30-S	24	1	2
59	30-S	48	1	2
55	30-S	72	1	2
62	30-S	96	1	2
0	0-S	0	2	2
12	0-S	6	2	2
8	0-S	24	2	2
19	0-S	48	2	2
35	0-S	72	2	2
26	0-S	96	2	2
0	2-S	0	2	2
11	2-S	6	2	2
28	2-S	24	2	2
30	2-S	48	2	2
35	2-S	72	2	2
34	2-S	96	2	2
0	10-S	0	2	2
43	10-S	6	2	2
63	10-S	24	2	2
70	10-S	48	2	2
79	10-S	72	2	2
99	10-S	96	2	2
0	30-S	0	2	2
25	30-S	6	2	2
41	30-S	24	2	2
51	30-S	48	2	2
54	30-S	72	2	2
62	30-S	96	2	2
0	0-S	0	3	2
38	0-S	6	3	2
50	0-S	24	3	2
55	0-S	48	3	2
64	0-S	72	3	2
75	0-S	96	3	2
0	2-S	0	3	2
18	2-S	6	3	2
32	2-S	24	3	2
50	2-S	48	3	2
48	2-S	72	3	2
52	2-S	96	3	2
0	10-S	0	3	2
47	10-S	6	3	2
61	10-S	24	3	2
60	10-S	48	3	2
64	10-S	72	3	2
61	10-S	96	3	2
0	30-S	0	3	2
33	30-S	6	3	2
33	30-S	24	3	2
34	30-S	48	3	2
37	30-S	72	3	2
38	30-S	96	3	2
0	0-S	0	4	2
13	0-S	6	4	2
19	0-S	24	4	2
20	0-S	48	4	2
25	0-S	72	4	2
31	0-S	96	4	2
0	2-S	0	4	2
45	2-S	6	4	2
29	2-S	24	4	2
34	2-S	48	4	2
32	2-S	72	4	2
34	2-S	96	4	2
0	10-S	0	4	2
20	10-S	6	4	2
18	10-S	24	4	2
13	10-S	48	4	2
16	10-S	72	4	2
17	10-S	96	4	2
0	30-S	0	4	2
16	30-S	6	4	2
34	30-S	24	4	2
31	30-S	48	4	2
38	30-S	72	4	2
29	30-S	96	4	2
0	0-S	0	1	7
16	0-S	6	1	7
28	0-S	24	1	7
30	0-S	48	1	7
29	0-S	72	1	7
29	0-S	96	1	7
0	2-S	0	1	7
7	2-S	6	1	7
13	2-S	24	1	7
15	2-S	48	1	7
15	2-S	72	1	7
17	2-S	96	1	7
0	10-S	0	1	7
19	10-S	6	1	7
23	10-S	24	1	7
29	10-S	48	1	7
38	10-S	72	1	7
31	10-S	96	1	7
0	30-S	0	1	7
22	30-S	6	1	7
32	30-S	24	1	7
31	30-S	48	1	7
37	30-S	72	1	7
38	30-S	96	1	7
0	0-S	0	2	7
15	0-S	6	2	7
33	0-S	24	2	7
36	0-S	48	2	7
43	0-S	72	2	7
49	0-S	96	2	7
0	2-S	0	2	7
26	2-S	6	2	7
38	2-S	24	2	7
41	2-S	48	2	7
41	2-S	72	2	7
47	2-S	96	2	7
0	10-S	0	2	7
5	10-S	6	2	7
18	10-S	24	2	7
19	10-S	48	2	7
21	10-S	72	2	7
21	10-S	96	2	7
0	30-S	0	2	7
7	30-S	6	2	7
12	30-S	24	2	7
16	30-S	48	2	7
18	30-S	72	2	7
20	30-S	96	2	7
0	0-S	0	3	7
23	0-S	6	3	7
43	0-S	24	3	7
56	0-S	48	3	7
63	0-S	72	3	7
75	0-S	96	3	7
0	2-S	0	3	7
6	2-S	6	3	7
27	2-S	24	3	7
32	2-S	48	3	7
39	2-S	72	3	7
38	2-S	96	3	7
0	10-S	0	3	7
7	10-S	6	3	7
22	10-S	24	3	7
29	10-S	48	3	7
38	10-S	72	3	7
42	10-S	96	3	7
0	30-S	0	3	7
13	30-S	6	3	7
35	30-S	24	3	7
40	30-S	48	3	7
40	30-S	72	3	7
45	30-S	96	3	7
0	0-S	0	4	7
13	0-S	6	4	7
58	0-S	24	4	7
56	0-S	48	4	7
63	0-S	72	4	7
71	0-S	96	4	7
0	2-S	0	4	7
25	2-S	6	4	7
52	2-S	24	4	7
60	2-S	48	4	7
60	2-S	72	4	7
61	2-S	96	4	7
0	10-S	0	4	7
18	10-S	6	4	7
59	10-S	24	4	7
55	10-S	48	4	7
48	10-S	72	4	7
46	10-S	96	4	7
0	30-S	0	4	7
18	30-S	6	4	7
23	30-S	24	4	7
77	30-S	48	4	7
66	30-S	72	4	7
70	30-S	96	4	7
0	0-S	0	1	5
46	0-S	6	1	5
40	0-S	24	1	5
35	0-S	48	1	5
39	0-S	72	1	5
34	0-S	96	1	5
0	0-S	0	2	5
3	0-S	6	2	5
8	0-S	24	2	5
9	0-S	48	2	5
10	0-S	72	2	5
10	0-S	96	2	5
0	2-S	0	1	5
0	2-S	6	1	5
8	2-S	24	1	5
9	2-S	48	1	5
9	2-S	72	1	5
9	2-S	96	1	5
0	2-S	0	2	5
3	2-S	6	2	5
15	2-S	24	2	5
21	2-S	48	2	5
21	2-S	72	2	5
19	2-S	96	2	5
0	10-S	0	1	5
3	10-S	6	1	5
15	10-S	24	1	5
21	10-S	48	1	5
21	10-S	72	1	5
19	10-S	96	1	5
0	10-S	0	2	5
4	10-S	6	2	5
19	10-S	24	2	5
22	10-S	48	2	5
21	10-S	72	2	5
20	10-S	96	2	5
0	30-S	0	1	5
1	30-S	6	1	5
19	30-S	24	1	5
21	30-S	48	1	5
20	30-S	72	1	5
26	30-S	96	1	5
0	30-S	0	2	5
3	30-S	6	2	5
10	30-S	24	2	5
12	30-S	48	2	5
15	30-S	72	2	5
13	30-S	96	2	5
0	0-S	0	3	5
23	0-S	6	3	5
30	0-S	24	3	5
45	0-S	48	3	5
46	0-S	72	3	5
47	0-S	96	3	5
0	2-S	0	3	5
25	2-S	6	3	5
40	2-S	24	3	5
46	2-S	48	3	5
51	2-S	72	3	5
62	2-S	96	3	5
0	10-S	0	3	5
20	10-S	6	3	5
53	10-S	24	3	5
56	10-S	48	3	5
59	10-S	72	3	5
58	10-S	96	3	5
0	30-S	0	3	5
10	30-S	6	3	5
22	30-S	24	3	5
62	30-S	48	3	5
59	30-S	72	3	5
60	30-S	96	3	5
0	0-S	0	4	5
10	0-S	6	4	5
21	0-S	24	4	5
23	0-S	48	4	5
26	0-S	72	4	5
30	0-S	96	4	5
0	2-S	0	4	5
7	2-S	6	4	5
13	2-S	24	4	5
15	2-S	48	4	5
16	2-S	72	4	5
18	2-S	96	4	5
0	10-S	0	4	5
11	10-S	6	4	5
43	10-S	24	4	5
40	10-S	48	4	5
41	10-S	72	4	5
42	10-S	96	4	5
0	30-S	0	4	5
12	30-S	6	4	5
20	30-S	24	4	5
23	30-S	48	4	5
23	30-S	72	4	5
25	30-S	96	4	5

## Sheet: Food Consumption
Food Consumption (mg)	Treatment	Replication	Colony
32	0-S	1	1
0.2	0-S	2	1
1.7	0-S	3	1
1.5	0-S	4	1
2.2	0-S	1	2
22.4	0-S	2	2
0	0-S	3	2
10.1	0-S	4	2
8.2	0-S	1	7
2.7	0-S	2	7
2.7	0-S	3	7
5.6	0-S	4	7
2.8	2-S	1	1
0.8	2-S	2	1
2.1	2-S	3	1
1.2	2-S	4	1
6.6	2-S	1	2
1	2-S	2	2
0	2-S	3	2
4	2-S	4	2
14.2	2-S	1	7
3.3	2-S	2	7
0	2-S	3	7
2.7	2-S	4	7
1.1	10-S	1	1
0.6	10-S	2	1
1.2	10-S	3	1
3.5	10-S	4	1
17.1	10-S	1	2
0.6	10-S	2	2
4.8	10-S	3	2
0	10-S	4	2
19.5	10-S	1	7
0.5	10-S	2	7
0	10-S	3	7
3.5	10-S	4	7
1.5	30-S	1	1
2.5	30-S	2	1
1.9	30-S	3	1
2.9	30-S	4	1
24.9	30-S	1	2
15	30-S	2	2
0	30-S	3	2
10.7	30-S	4	2
2	30-S	1	7
1.4	30-S	2	7
2.6	30-S	3	7
1.8	30-S	4	7
0	0-S	1	5
4.6	0-S	2	5
3.7	2-S	1	5
1.2	2-S	2	5
3.9	10-S	1	5
3.6	10-S	2	5
0.1	30-S	1	5
10.4	30-S	2	5
2	0-S	3	5
5.1	2-S	3	5
13.4	10-S	3	5
20.7	30-S	3	5
0	0-S	4	5
13.8	2-S	4	5
0	10-S	4	5
2.3	30-S	4	5

## Sheet: Feeding Stations
Stations intercepted	Treatment	Replication	Colony
1	0-S	1	1
2	0-S	2	1
3	0-S	3	1
1	0-S	4	1
1	0-S	1	2
1	0-S	2	2
1	0-S	3	2
1	0-S	4	2
0	0-S	1	7
1	0-S	2	7
0	0-S	3	7
1	0-S	4	7
1	0-S	1	5
3	0-S	2	5
1	0-S	3	5
0	0-S	4	5
2	2-S	1	1
2	2-S	2	1
0	2-S	3	1
0	2-S	4	1
2	2-S	1	2
0	2-S	2	2
0	2-S	3	2
1	2-S	4	2
1	2-S	1	7
2	2-S	2	7
1	2-S	3	7
0	2-S	4	7
0	2-S	1	5
0	2-S	2	5
2	2-S	3	5
1	2-S	4	5
2	10-S	1	1
0	10-S	2	1
0	10-S	3	1
1	10-S	4	1
2	10-S	1	2
0	10-S	2	2
0	10-S	3	2
0	10-S	4	2
2	10-S	1	7
1	10-S	2	7
0	10-S	3	7
1	10-S	4	7
0	10-S	1	5
1	10-S	2	5
2	10-S	3	5
0	10-S	4	5
1	30-S	1	1
2	30-S	2	1
1	30-S	3	1
0	30-S	4	1
1	30-S	1	2
1	30-S	2	2
0	30-S	3	2
0	30-S	4	2
0	30-S	1	7
1	30-S	2	7
1	30-S	3	7
0	30-S	4	7
0	30-S	1	5
1	30-S	2	5
2	30-S	3	5
1	30-S	4	5

## Sheet: Mortality
Mortality	Treatment	Replication	Colony
5	0-S	1	1
11	0-S	2	1
12	0-S	3	1
11.5	0-S	4	1
7	0-S	1	2
5	0-S	2	2
11	0-S	3	2
11	0-S	4	2
9	0-S	1	7
8	0-S	2	7
4	0-S	3	7
9	0-S	4	7
9.8	2-S	1	1
4.9	2-S	2	1
11.76	2-S	3	1
10	2-S	4	1
3.92	2-S	1	2
5.88	2-S	2	2
14.65	2-S	3	2
9.8	2-S	4	2
3.92	2-S	1	7
6.86	2-S	2	7
5.88	2-S	3	7
3.92	2-S	4	7
12.73	10-S	1	1
5.45	10-S	2	1
9.09	10-S	3	1
12.27	10-S	4	1
9.09	10-S	1	2
5.45	10-S	2	2
13.64	10-S	3	2
12.18	10-S	4	2
6.36	10-S	1	7
10	10-S	2	7
9.09	10-S	3	7
10	10-S	4	7
14.15	30-S	1	1
7.69	30-S	2	1
10	30-S	3	1
15.92	30-S	4	1
8.46	30-S	1	2
12.31	30-S	2	2
9.09	30-S	3	2
7.69	30-S	4	2
6.92	30-S	1	7
13.85	30-S	2	7
9.23	30-S	3	7
10	30-S	4	7
